# Supplementary material for: Attending to the Mental Health of People Who Are Homeless by Mobile Telephone Follow-Up: A Systematic Review
Source: Healthcare (Basel). 2023 Jun 6;11(12):1666. doi: 10.3390/healthcare11121666 (PMC10297853; doi:10.3390/healthcare11121666)
Supplement: Supplementary file 1 [file healthcare-11-01666-s001.zip]

Archive with 1 entries (1 files):
- healthcare-2380319-supplementary.pdf
